# Supplementary material for: Assessment of a venous thromboembolism prophylaxis shared decision-making intervention (DASH-TOP) using the decisional conflict scale: a mixed-method study
Source: BMC Med Inform Decis Mak. 2023 Nov 6;23:250. doi: 10.1186/s12911-023-02349-3 (PMC10629184; doi:10.1186/s12911-023-02349-3)
Supplement: Supplementary file 2 — Additional file 2: Table 1.S2. Participant Characteristics. Table 2.S2. Quantitative Data Collection. Table 3.S2. Quantitative Data Analysis. Table 4.S2. Qualitative Data Collection. Table 5.S2. Qualitative Data Analysis. [file 12911_2023_2349_MOESM2_ESM.xlsx]

## Sheet: Participant Characteristics
Table 1.S2. Participant Characteristics
Participant ID	Gender	Health care discipline
GROUP 1
I1M	Man	Surgeon
I2W	Woman	Nurse
I3W	Woman	General Practitioner
I4M	Man	Occupational therapist
GROUP 2
V5W	Woman	Psychology
V6M	Man	Rehabilitation and Physical Medicine
V7W	Woman	Paediatrician
V8W	Woman	General Practitioner
V9W	Woman	Odontologist
GROUP 3
D10W	Woman	Nurse
D11W	Woman	midwife
D12W	Woman	Nurse
D13W	Woman	Nurse
D14M	Man	Occupational therapist
D15W	Woman	Rehabilitation and Physical Medicine
D16M	Man	Psychology

## Sheet: Data Collectio- QUANTI
Table 2.S2. Quantitative Data Collection
Participant ID	SEX (Man (M)/Woman (W))	GROUP	Decisional Conflict scale (Scores from 0-4)																TOTAL (Score range from 0[no decisional conflict] to 100 [extremely high decisional conflict]	UNCERTAINTY (Score range from 0 [feels extremely certain about best choice] to 100 [feels extremely uncertain about best choice]	INFORMED (Score range from 0 [feels extremely informed] to 100 [feels extremely uninformed]	VALUES (Score range from 0 [feels extremely clear abour personal values for benefits & risks /side effects] to 100 [feels extremely unclear abour personal values for benefits & risks /side effects]	SUPPORT (Score range from 0 [feels extremely supported in decision-making] to 100 [feels extremely unsupported in decision-making]	EFFECTIVE (Score range from 0 [good decision] to 100 [bad decision]
			CD1INF	CD2INF	CD3INF	CD4VAL	CD5VAL	CD6VAL	CD7SUP	CD8SUP	CD9SUP	CD10UNC	CD11UNC	CD12UNC	CD13	CD14	CD15	CD16
1	M	1	1	1	1	1	1	1	2	0	2	1	1	3	2	1	1	1	31.25	41.6667	25	25	50	31.25
2	W	1	3	3	2	1	1	1	1	0	1	2	4	3	2	1	4	2	48.4375	75	66.6667	25	25	56.25
3	W	1	3	1	1	0	2	2	3	1	3	3	3	3	2	1	1	1	46.875	75	41.6667	33.3333	75	31.25
4	M	1	1	1	0	0	0	0	1	0	1	1	1	3	1	1	0	1	18.75	41.6667	16.6667	0	25	18.75
5	W	2	3	3	3	1	1	1	3	1	3	3	2	3	3	1	1	2	53.125	66.6667	75	25	75	43.75
6	M	2	1	0	1	1	0	1	0	0	0	0	0	1	0	0	1	1	10.9375	8.33333	16.6667	16.6667	0	12.5
7	W	2	0	1	1	1	1	1	2	0	1	1	1	1	1	1	1	1	23.4375	25	16.6667	25	25	25
8	W	2	0	0	0	0	0	0	0	0	0	0	1	1	0	0	0	0	3.125	16.6667	0	0	0	0
9	W	2	0	0	1	0	0	0	0	0	3	3	3	3	2	1	4	2	34.375	75	8.33333	0	75	56.25
10	W	3	1	1	1	1	1	1	1	1	1	1	1	2	1	1	1	1	26.5625	33.3333	25	25	25	25
11	W	3	1	0	1	0	0	0	1	1	0	3	2	3	1	1	1	1	25	50	16.6667	0	0	18.75
12	W	3	0	0	0	0	0	0	1	0	0	0	0	0	0	0	0	0	1.5625	0	0	0	0	0
13	W	3	0	0	0	1	0	1	0	1	0	0	1	1	0	0	1	1	10.9375	16.6667	0	16.6667	0	12.5
14	M	3	1	1	1	1	2	1	3	0	1	3	2	2	1	1	0	1	32.8125	58.3333	25	33.3333	25	18.75
15	W	3	1	1	1	3	2	2	1	1	1	1	1	1	1	1	1	1	31.25	25	25	58.3333	25	25
16	M	3	1	1	1	1	2	2	2	0	1	1	0	2	1	1	2	0	28.125	25	25	41.6667	25	25
17	W	1	0	0	0	0	1	1	0	0	0	0	0	1	0	0	1	0	6.25	8.33333	0	16.6667	0	6.25
18	W	1	0	0	0	0	0	0	2	2	0	0	0	0	0	0	0	0	6.25	0	0	0	0	0
19	W	2	1	1	1	2	1	1	1	1	1	2	2	2	1	1	1	2	32.8125	50	25	33.3333	25	31.25
20	M	2	0	0	1	1	1	1	0	0	0	1	1	1	0	1	0	1	14.0625	25	8.33333	25	0	12.5
21	W	3	2	1	0	1	0	0	1	1	1	1	1	2	1	1	1	1	23.4375	33.3333	25	8.33333	25	25
22	W	1	1	0	1	1	1	1	1	1	1	1	1	1	1	1	1	1	23.4375	25	16.6667	25	25	25

## Sheet: Data Analysis- QUANTI
Table 3.S2. Quantitative Data Analysis
		N	Media	Standard deviation	95% interval confidence
					Lower limit	Upper limit	H Kruskal-Wallis	Significant confidence
TOTAL Decisional Conflict	Group 1	7	25.8929	17.3491	9.8476	41.9381
	Group 2	7	24.5536	17.0141	8.8181	40.289
	Group 3	8	22.4609	10.7587	13.4665	31.4554
	Total	22	24.2188	14.472	17.5062	31.0057	0.061	0.97
UNCERTAINTY	Group 1	7	38.0952	29.6028	10.7173	65.4732
	Group 2	7	38.0952	25.8455	14.1921	61.9983
	Group 3	8	30.2083	18.332	14.8824	45.5343
	Total	22	35.2273	23.8397	24.6458	46.7828	0.27	0.874
INFORMED	Group 1	7	23.8095	23.7797	1.8169	45.8021
	Group 2	7	21.4286	24.9338	-1.6313	44.4885
	Group 3	8	17.7083	11.3017	8.2599	27.1568
	Total	22	20.8333	19.7119	11.8477	30.2158	0.224	0.894
VALUES	Group 1	7	17.8571	13.1133	5.7294	29.9849
	Group 2	7	17.8571	13.1133	5.7294	29.9849
	Group 3	8	22.9167	20.7737	5.5494	40.2839
	Total	22	19.697	15.7581	12.1151	26.7738	0.242	0.886
SUPPORT	Group 1	7	28.5714	26.7261	3.8539	53.289
	Group 2	7	28.5714	33.6296	-2.5308	59.6737
	Group 3	8	15.925	12.9387	4.808	26.442
	Total	22	23.8636	24.9729	0	75	0.754	0.686
EFFECTIVE	Group 1	7	24.1071	18.5505	6.9508	41.2635
	Group 2	7	25.8929	19.5751	7.7889	43.9968
	Group 3	8	18.75	8.83883	11.3605	26.1395
	Total	22	22.7273	15.6155	15.3393	29.8988	0.693	0.707
																																		Question										Question: how confident
																						1. I’m aware of the choices I have	INFORMED
																						2. I feel I know the benefits												1. I am satisfied that I am adequately informed about the issues important to my decision.										1. Get the facts about the medication choices available to me.
																						3. I feel I know the risks and side effects												2. The decision I made was the best decisión possible for me personally.										2. Get the facts about the benefits of each choice.
																						4. I know how important the benefits are to me in this decision	VALUES											3.I am satisfied that my decision was consistent with my personal values.										3.Get the fact about the risks and side effects of each choice
																						5. I know how important the risks and side effect are to me in this decision												4. I expect to successfully carry out (or continue to carry out) the decision I made.										4. Understand the information enough to be able to make a choice
																						6. It’s clear to decide if the benefits are more important to me than the risks, or the risk are more important than the benefits.												5. I am satisfied with the information I received to make my decision										5. Asks questions without feeling dumb
																						7. I have the right amount of support from other in making this choice	SUPPORT											6. I am satisfied with my decision.										6. Express my concerns about each choice.
																						8. I don’t feel pressure from other in making this decision																						7. Ask for advice
																						9. I have enough advice and information about the choices																						8. Figure out the choice that best suits me
																						10. It’s clear what choice is best for me.	UNCERTAIN																					9. Handle unwanted pressure from other in making my choice
																						11.I am sure with my decision																						10. Let the clinic team know what’s best for me.
																						12. This decision is easy for me to make																						11. Delay my decision if I feel I need more time
																						13. I feel I have made an informed choice.	EFFECTIVE
																						14. My decision shows what is most important for me
																						15. I expect to stick with my decision
																						16. I am satisfied with my decision

## Sheet: Data Collection-QUALY
Table 4.S2. Qualitative Data Collection
Participant	SEX (Man (M)/Woman (W))	GROUP	Int1: Take Heparine (Yes(Y)/No(N)/Uncertain (U))	Int2 (UNCERTAIN): Factors influencing the decision	Factors influencing the decision_ Themes	Int3a (INFORMED OR VALUES) : Most useful information	Most useful information_ Themes	Int3b (EFFECTIVE): Least useful information	Least useful information_ Themes	Int4 (SUPPORT): Was the amount of information provided in the direct choice exercise appropriate	Amount of information provided in the direct choice exercise appropriate_ (Y/N[theme])	Int5(VALUES- 6/ EFFECTIVE): Is the information about risks and benefis of taking heparine clear	Clarity of the information on risk and benefits	Int6 (EFFECTIVE/VALUES): How did you weight the pro and cons of the treatment option	How did you weight the pro and cons of the decision	Int7: Perception of value elicitation exercises	Value ellicitation exercises	Int8: Do the exercises help clarify personal preferences	Value ellicitation exercises_Clarity	Int9: Do the exercise reflect on personal preferences towards the decision	Value ellicitation exercises_Reflect preferences	Int10: Is it useful to have the decision analysis recommendation to help make a decision	Decision analysis usefulness	Int11: Would you relay uniquly the decision on the decision analysis?	Decision analysis depend the decision
1	M	1	Y	Because first of all, I had a history of venous thromboembolism despite the difficulties and complication of medication administration that I had. Second, to decrease the risk of developing any complication, even if there was not a very large difference in risk between the use of the drug and the non-use. And thirdly, the administration will be a little easier this time due to previous experience.		The information most useful for making the decision are: the information regarding the long-term consequences, since there is no risk for me and the baby. The other problems and complications are less likely to happen in pregnancy (less than 1% in pregnant women). And information about the symptoms, risk, and long-term consequences of developing complications such as deep vein thrombosis, pulmona…		The information that was less useful in decision-making is the information on statistics, since there is no great difference between the use or not of the treatment (2 less in deep vein thrombosis and pulmonary embolism and 5 less in obstetric hemorrhage )		The information was sufficient and clearly described in detail, providing the advantages and disadvantages of using low molecular weight heparin in pregnancy. Therefore, it was enough for me to make the appropriate decision.		I have understood the risk/benefit balance of taking low molecular weight heparin in pregnancy, although there are risks and inconveniences, there are also some benefits of taking the drug that are more important to me, other problems that are generally rare and also they can avoid.		In general, all treatments have risks and benefits and the most important thing is to balance between the two. In this condition taking into account the following: 1- history of venous thromboembolism, 2- I consider as a low risk patient, 3- the use of low molecular weight heparin does not have any significant long-term complications for me and the baby, 4- the risks and inconveniences are contro…		NA	NA	NA	NA	NA		NA		NA
2	W	1	U	I have considered the benefits of LMW Heparin administration in relation to having a Deep Vein Thrombosis, Pulmonary Embolism and/or Major Obstetric Hemorrhage, but doubts regarding the short-term risks to the baby.	4. I know how important the benefits are to me in this decision (VALUES) 3. I feel I know the risks and side effects (INFORMED)	The risks and inconveniences and the long-term consequences of administering heparin: possibility of having more pain during childbirth, depending on other people for its administration, the memory of the past, more visits to the doctor.		All the information given in this exercise, taken together, was helpful to me in making the (unsure) decision.		For me it was not quite appropriate in terms of quantity, although I consider that there is no superfluous information. I would personally need to do my own research on the evidence for the treatment and for each health state. I do not know the source(s) of all the information provided in the exercise.		The risks and benefits of administering heparin are well explained, it does not use technical language (if the question goes in this direction), so I consider that it is easy to understand for the population, and therefore useful.		With the information provided, I have considered that I am not sure about assuming the risks of presenting another clot. One of the main reasons is that the information provided says that there is no long-term risk for the baby or for me, but I am very concerned about whether or not there is a short-term risk. Apart from the inconveniences during childbirth, such as the possibility of not being a…		NA	NA	NA	NA	NA		NA		NA
3	W	1	U	In making my decision, despite the benefits offered by heparin in relation to DVT, PE and hemorrhage in childbirth, the adverse factors have had a great influence, that is to say, reactions that previously caused my skin such as: itching, itchy rash, bruises and being very painful, to which I no longer agree to go through the same thing again. In addition to knowing that it would cause bone wear …		The most useful information was having experienced the reactions caused in my skin and, above all, the very strong pain due to the placement of the heparin in order to avoid the formation of a new clot.		To know the number of people who can present DVT, pulmonary embolism and bleeding at the time of delivery, since the difference between taking and not taking in terms of percentage is not a very large number in relation to the adverse effects that you can present		No, because it does not mention what other alternative medicine I could choose due to the problems I had with heparin before pregnancy. In addition, it does not indicate suggestions to reduce the possible adverse effects of Heparin.		Regarding the benefits of using heparin to prevent a new event; It is quite clear that it is beneficial due to the figures presented by the study and its respective analysis, therefore it reduces the risk of suffering from venous thromboembolism, pulmonary thromboembolism and hemorrhage during childbirth. In relation to the risks, it is not clear what alternative measures I could use in case of p…		About presenting a DVT or PTE, I made the comparison between drinking and not drinking with the risk of presenting each of the diseases, generating a result: IF they take Heparin and present the diseases = 9 people, which is equivalent to 0.9% They do NOT take Heparin and have the diseases = 11 people, which is equivalent to 11% In other words, the difference between 11 and 9 would be equal to 2,…		NA	NA	NA	NA	NA		NA		NA
4	M	1	Y	The main factors that I have considered for this decision are having previously developed an event of venous thromboembolism, which increases the risk in the future, as well as the concern that the current state of pregnancy is also considered a risk factor.		Mainly the one related to the most important aspects of presenting a thromboembolism, both the risks, inconveniences and long-term effects, coming from the current recommendations on this subject. The one related to the tables where the practical aspects are explained.		The tables where the percentages are presented- it is true, they graphically show the results- these have a low level of quality of evidence, since they probably come from observational studies, so the results may not be certain		I think so, however, for people in general, the information on images related to percentages can be somewhat confusing, since, on the one hand, it shows the low probability of presenting a picture, but at the same time, this information is of low quality. , so these values do not necessarily correspond or there may be a misinterpretation of them.		Yes, all points are clear to me.		Mainly assessing the previous experience of having presented a thrombus, that is, avoiding or preventing in the best possible way the risks of having to go through the same thing again. On the other hand, positively assess the absence of long-term side effects and understand that prevention is an effective method in this process.		NA	NA	NA	NA	NA		NA		NA
5	W	2	N	The side effects when I had the venous thromboembolism in my leg were disabling. As the gynecologist has told me, right now I have a low risk of having another VTE. In addition, seeing the lack of certainty that exists in the recommendations, I cannot be assured that the use of heparin will reduce my risk of suffering another VTE by 100%. I am not clear about the available alternatives to the use…		In this case, the previous experience with the use of heparin and the low risk that the gynecologist [study case prescription] comments of having a VTE again while pregnant.		The graphs that explain how much risk is reduced by taking into account women with a similar profile to mine have not been of much use to me. In all situations, the quality of the evidence for the recommendations is low or very low.		From my point of view, perhaps there was a lot of information and it was unclear... For a person with basic knowledge of medicine, it seems that the health states evaluated are not quite the ones that one would consider in this context. It has been difficult for me to understand when a pulmonary embolism was associated with this situation. I think that, as a young, recently pregnant woman with a …		I have the impression that all the relevant information is aimed at highlighting the side effects of heparin use. I do not know what the benefits are, the risks are reduced in a few cases and there is not much evidence in this regard.		In my case, I would avoid any discomfort in my pregnancy and any possible risk to the baby. Having had a previous negative experience with the use of injected heparin affects a lot my decision a lot. Furthermore, the risk of recurrence is low and heparin does not reduce this risk in all cases.		It has been easy for me to order them, but I think that grading them on the thermometer has been more complicated, I don't know exactly what value each state of health has for me in relation to death. If I had had other health conditions to order, surely it would have been easier for me to graduate them.		Not much, due to medical ignorance. In my case, I would appreciate having a clinicinan face-to face to be able to clarify the different health states, what causes what, what relationship exists between each state. In addition, in no case has there been talk of an alternative to the injection, when previously I had been administered oral anticoagulants due to the complications I had with the injec…		In part yes, I am clear that what I would not like in any of the cases is to have discomfort during pregnancy (daily injections, more frequent medical check-ups) or any affectation in the fetus. I seemed to understand that, in the case of hemorrhages, there is a greater risk to the fetus. This is the state of health that I consider worse.		NA		NA
6	M	2	Y	Mainly I would like to avoid the major risks that can be avoided with the use of Heparin		The graphs with the data of how many patients with complications could be avoided.		I think all of them were very helpful.		It seemed to me that it was too much information, however there was no room for doubts and that seems appropriate to me.		Yes, the information comes in a language which I could understand without having more technical knowledge.		Mainly I have weighed the inconveniences of the use of the drug with the potential risks of deterioration of health such as pulmonary embolism, I believe that if I have any possibility of reducing the risk of a complication like that, it is worth much more than the inconveniences of using the LMWH.		It's a simple task to visualize my concerns about it, it helped me a lot to make my decision. Both allow me to clarify what my preferences were and make a decision with a more solid basis.		Yes, they have helped to chart what my fears and concerns are, so I could make a decision with much more confidence.		I think not completely, but they are quite close to reality.		NA		NA
7	W	2	Y	The advantages of using LMWH (prevention of the risk of DVT, PE and severe obstetric hemorrhage) clearly outweigh the drawbacks, such as bruising at the puncture site and the increased frequency of obstetric and analytical controls, or the impossibility of anesthesia epidurals; since complications such as PE and severe obstetric hemorrhage are important and can threaten the life of the pregnant w…		Information tables on LMWH side effects and information boxes depicting the number of patients prevented from PE or major obstetric haemorrhage with LMWH administration.		The box with informative windows about the advantages and disadvantages of LMWH. In my opinion, it does not add new information, it only repeats what had already been given, but with a different format.		Yes. Because it focuses on the most important aspects, it provides only relevant information in a clear and concise manner.		Yes		I simply weighed what was more relevant for me, for my state of health: in my opinion, the appearance of small bruises at the puncture point is tolerable, or the need to follow more frequent controls, if that avoids a much more severe complication such as a PE or severe obstetric hemorrhage.		It is simple and intuitive, an easy way to balance the advantages and disadvantages of a certain treatment.		Yes, they are an adequate tool to help make these types of decisions.		Yes, in most respects.		NA		NA
8	W	2	Y	The factors that have influenced is the correct and extensive explanation about the scenario of each pathology that could occur (whether I take HMPM or not).		The tables where the symptoms, treatment, risks, recovery and long-term consequences are described.		I have considered everything useful for my decision making.		Yes, because they adequately present the consequences of presenting the different pathologies, the risks of consuming LMWH and, in a very representative way, the scenarios of drug use.		Yes absolutely		The priority is the health of my baby and to avoid any consequence due to my hypercoagulable state since I am predisposed to present a clot again. The consequences that arise, for example: allergic reaction is less than 1%, there is no certainty about the risk of osteoporosis or bleeding and the important thing is that there are no long-term effects of consumption. Although an epidural could not …		It has been difficult to give a percentage to the three health states of health since I consider that the three possible pathologies were important.		Yes, the descriptions of the health results have been very clear.		Yes		NA		NA
9	W	2	U	I consider that I have a low baseline risk of developing a clot and taking low molecular weight heparin does not present a significant reduction in risk compared to the inconveniences. I am unsure about the risk of bleeding, which I consider the most important factor, since it does decrease, but the certainty is low.		The figures of people showing the risk with or without treatment.		The final part of “practical aspects”		It was a good amount of information, but it doesn't explain why, if low molecular weight heparin is an anticoagulant, it decreases the risk of major obstetric hemorrhage.		Yes, again except for the risk of bleeding.		With the information presented in the tables on what each health state means and what it entails and comparing it with the figures where the risk is presented in each situation (with or without low molecular weight heparin)		The rating scale was easier and more intuitive than the thermometer.		Yes	Yes	Yes		NA		NA
10	W	3	N	Because since the risk of presenting another episode is low, my previous experience with heparin and observing the little difference in prevention between administering or not heparin as well as according to the results, the model is neither in favor nor against taking heparin, therefore it is not worthwhile for me to do so.		The graphs where the women with and without risk of presenting thrombosis with and without heparin treatment are represented since, having previous experience with the administration, they knew the cons of its administration. Adding that finally, with the personalized decision analysis, the fact that the recommendation is not in favor or against, has made it easier for me to confirm my decision.		The least useful information was the first section [health states explantion], where factors to consider in case of DVT, PE and obstetric hemorrhage is explained.		I believe that the information is correct, but in this case, as in others, I would have liked the consequences of each of the pathologies that I can present to be specified in more detail.		Yes		Well, because there is not much difference between presenting or not in my case compared to the administration or not of heparin, and already in the administration of heparin before, my experience was negative.		At first it was difficult for me to understand which value is better, in other types of scales such as satisfaction, higher values are associated with greater satisfaction.		No, they have simply served to reflect what worries me more or less, but I had already made the decision.		Yes		Yes, the fact that the recommendation is neither for nor against, has allowed me to maintain my decision.		I think it's a good plugin to make a final decision, but I wouldn't make the final decision based on decision analysis alone.
11	W	3	N	My preference is not to take low molecular weight heparin because I believe that despite the fact that the administration of LMWH implies a decrease in the chances of suffering any of the adverse events mentioned (hemorrhage, pulmonary embolism or DVT), the difference in risk between taking and not taking heparin is not that important and does not guarantee me that I will not suffer any of these …		I have used the information provided in this document to assess the benefits and risks of each option. All the information has been useful for me to make the decision, but I have been guided a lot by the adverse effects derived from taking LMWH, as well as those of suffering DVT, pulmonary embolism or obstetric hemorrhage and the probabilities according to my profile of low risk of experiencing a…	The graphs where the women with and without risk of presenting thrombosis with and without heparin treatment are represented since, having previous experience with the administration, they knew the cons of its administration. Adding that finally, with the personalized decision analysis, the fact that the recommendation is not in favor or against, has made it easier for me to confirm my decision.	All the information I have read I have used and valued to make my decision.		In my case, I think I had a fairly clear decision from the beginning, after having read all the information provided, especially since the fact of administering heparin, from my point of view, reduces very little the probability of suffering the events described and in Instead, it poses many possible adverse effects. This decision has been supported by the results of the decision analysis, but if…		Yes, the information is very complete.		My personal preference was not to take LMWH, but if I had seen a clear benefit I would have taken it. Two years ago I had a venous thromboembolism, I had to spend 3 months taking heparin and as a result of the adverse effects that it caused me, I had to finish the treatment for the following 10 months with warfarin. For all these reasons, my initial preference was not to take heparin, but it woul…		I believe that both exercise are very useful for the patient herself to reflect on her health states and the possible complications derived from the decision to take or not a treatment, as well as to grant a symbolic order of importance to the possible adverse events. This may mean that the patient is an active part of the decision process and that she becomes involved and assumes the benefits an…		Yes, the fact of having to give an order and consider which healthstate is most important to you or locate the different options according to a scale that goes between good health and death makes you reflect, know the options you have and be able to order them according to your “preferences”. This practice allows you to some extent to take responsability for your health and make the best decision…		It is the first time that I have done an exercise like this and perhaps on future occasions I can be more faithful to my personal preferences, but I think it is a good way to reflect on our decision-making capacity in similar situations. The fact of having to make a decision regarding your own health, assuming risks that you know is something difficult to assess.		Yes, it has been useful to me because I think it is a tool that can tip the scales one way or the other and can always support or give consistency to the decision you decide to make.		No, I think that the exercise provides very useful information and a perspective that may be different from the one you have at first. It seems to me a good tool, to help tilt the balance in one direction or another, but with all the information available in this document, and after having reflected on all of it, I would like to make the final decision.
12	W	3	N	The low quality of the evidence that accompanies the administration of the medication and the prevention in number of cases does not make its efficacy very clear. 1. DVT 9 cases prevented (if administered) vs 11 cases if not administered, with a very low quality of evidence. 2. Major obstetric haemorrhage 30 cases prevented (if administered) vs 25 cases if not administered, with low quality of ev…		The quality of the evidence and explanations about the risks and benefits		NR		Yes, because a lot of information is provided on the subject and the risk was very low		Yes		I started from the basis that the risk of presenting the event was very low and it was not within my preferences to have to administer LMWH every day.		I found it easy to classify the different events and I found it interesting to classify the events that represent the greatest danger for me		Yes	Yes	Yes		Yes, although my previous decision has not changed.		Yes, if the risk had been greater. In this case, since the risk is very low and the effect does not vary between administering LMWH or not administering it, I believe that it has not had much influence.
13	W	3	N	The discomfort of pricking myself every day is the stinging of the heparin when it is introduced, the bruises and the rash at the puncture point.		My previous experience with heparin and the images that show the percentage of people affected with the number of events avoided, it seems that heparin is not effective enough, or at least it suggests to me that it is "not worth" so much pain and suffering for the results it gives		The aspects of interest are clear and concise information, but after reading all the information on LMWH and the consequences on PE, DVT and obstetric hemorrhage, it seems to me that it is repeating the information too much. Aspects of interest could be presented without giving so much information at the beginning and giving the option of reading more about the subject if the patient who has to m…		It was a lot of information, for a person who is not in the health field or who has a "low IQ" I think they cannot process so much data. From my point of view, so much information can cause even more confusion.		Yes		For me, my day-to-day quality of life during pregnancy is more valuable and being able to have a greater chance of a normal delivery, not induced and with the option of analgesia than the very low probability of having a clot or hemorrhage (the highest 3% and in obstetric hemorrhage, the least “important” for me). I would even ask if there is any inconvenience in increasing the intake of foods hi…		From my experience, I believe that the feeling thermometer is more visual, despite the redundancy, it helps you to visualize your preferences more		I think so, they are useful	Yes	Yes		NR		NR
14	M	3	Y	I would choose to take heparin because it lowers the risk of both developing a thromboembolic and bleeding event during pregnancy. Although this decreased risk is small compared to the risk of not taking heparin, it does not greatly affect quality of life.		The information in numbers about the risk was the clearest, and the graph on the right, where it indicates in colors the risk and the benefits of the treatment		The least useful information was the colored figure chart on the risk		In my opinion, the amount of information provided was enough to make a decision based on data and not on feelings or prejudices.		Yes, the information is very clear.		I tried to think from the event that occurred in the future. That is, what would you have preferred to do at the beginning of the pregnancy regarding the treatment if the final result had been the worst? From that perspective I began to analyze the benefits in relation to the risks.		I believe that the scale and the thermometer, as graphic forms of presenting the information, help to analyze the options more clearly and to give each outcome a numerical value, which allows us to make the options comparable to each other.		Yes they have helped. I have gone from knowing nothing about the risks to being able to make a decision about my disease based on reliable information.		Yes		The personalized decision analysis results are useful as they are directly based on my preferences and the value assigned to each outcome to make a recommendation.		Yes. In addition to informing me as a patient about the implications of the treatment, it helps me to be part of the decision process.
15	W	3	N	Because although I presented a VTE three months ago, due to the use of contraceptives, I do not have other associated factors to present a thrombosis again. And for me it is more important not to have a risk of obstetric hemorrhage.		Incidence of each health state		The least useful information was preference assessment exercises		No, because they do not put the incidences by low risk and high risk group		Yes, very clear		I made a table of the incidences of each group: highlighting each scenario of if they do not take, they do not take and if they do take the incidence of bleeding.		I got confused about the values, we almost always use the visual analog scale of pain and 10 is a lot of pain, I thought it was the same as 10 is death, not the other way around.		Yes, but the risk of bleeding is not clear.	Yes	Yes. You can see the glass half empty or half full, I prefer to be in the untreated group and there is a low probability of presenting a thrombus, if the thrombus is present, no way, but do not start the treatment from the beginning.		Yes		No, I prefer to make the decision by myself, accompanied by my doctor and be well informed.
16	M	3	N	In this case, since it is used as a preventive medicine, not a curative one (remember, it does not currently have a thrombosis), I would not take it. If it is true that it is recommended for treatment but WITHOUT SUFFICIENT scientific evidence. In addition to the fact that the patient does not have a previous history and the thrombus that she developed 2 years ago was secondary due to taking cont…		My previous experience, consultation with clinician and the recommendation provided by the exercise		The least useful information was searching for more information in medical books		Yes, since with the model information and a series of queries I was able to select an option.		Yes		I Opt for a conservative stance where I choose treatment only if it is extremely necessary, taking into account possible adverse effects.		NR	NA	Yes, since I am currently absorbing a lot of information, each exercise can end up clarifying/refining my personal preferences.		Yes		Yes		Absolutely not
17	W	1	N	My preference is based on the balance between the risk of experiencing thromboembolic effects versus the considerations of taking heparin. According to the information that I have been given, due to the low decrease in thromboembolic events that are achieved with the use of heparin, and the low certainty of this same evidence, versus the effects that taking heparin can have on me, I am inclined w…		The implications of taking heparin during pregnancy The odds of experiencing thromboembolic events with and without heparin		All the information was useful to me. Perhaps the issue of having more medical visits during pregnancy is something that does not influence me personally in my decision-making.		Yes, it was adequate. The risks and statistics of the events were very clear to me.		Yes		According to the data presented. If the probability of presenting a thromboembolic event were considerably decreased, with a high certainty of the evidence, this would outweigh my personal preferences regarding heparin injection and side effects.		NA	NA	NA	NA	NA		NA		NA
18	W	1	N	The recommendation of heparin administration to prevent the 3 types of events (DVT, PE and obstetric hemorrhage) has a very low - low level of evidence. In addition, the difference between the number of cases presenting events with heparin vs without heparin is very small.		Level of evidence of the recommendation Number of cases presenting events with heparin vs without heparin The way in which the information on the frequency of events was outlined.		All the information was important. Description of the clinical picture, characteristic aspects of the medication, consequences of presenting each event, frequency of presentation of the events.		Yes. The information provided was quite complete which facilitated the decision making.		Yes		I evaluated the risks of presenting the events if I did not administer heparin vs. how uncomfortable it would have been for me to administer it and the side effects that this medication could have caused me. Since there were few events of difference between administering it and not administering it and causing more inconvenience for me than benefits, I decided not to apply it.		NA	NA	NA	NA	NA		NA		NA
19	W	2	N	The effect of taking low-molecular-weight heparin does not appear to greatly reduce the chance of DVT, pulmonary thromboembolism, or obstetric hemorrhage. On the other hand, I consider that the complications of taking it may be greater.		The percentage of risk that is very similar between the treatment and the non-treatment, the complications that I previously presented with the heparin treatment and that one of the risks is that they cannot give me the epidural		All the information has seemed useful to carry out my decision-making.		I think it was appropriate. The information is concrete, it is described in understandable terms and it is not a large quantity, which facilitates decision-making. Sometimes a lot of information is misinformation. In the event that the patient considers that the information is not sufficient to make a decision, she must express it, and for this it is essential to foster a comfortable and trusting…		Yes		I have based the reasoning for choosing on probabilities, since there is not much difference between suffering an event with or without treatment. Regarding my personal preferences, the fact that there is a possibility of not being able to get an epidural takes on a lot of weight.		Although the descriptions of the events help you to orient yourself, the classification in very subjective		Yes, although in reality I would not want to suffer any of the events.		Yes, I consider that they reflect my personal preferences		NA		NA
20	M	2	Y	I considered the information on pathologies, rates and percentages		The rates and incidences of complications		None		No. I think that during pregnancy one of the main concerns is in the state of the fetus or embryo and the effects that taking this medication can have.		Yes		Actually, my assessment is also influenced by the severity of the associated pathology in correlation to my age.		They are really useful for carrying out decision making.		Yes		Yes		NA		NA
21	W	3	N	The possibility of having a VTE is very low, the previous experience has caused many side effects and has been very painful. Therefore, I have also been recommended main actions to prevent it during my pregnancy and I think that my preference would be not to take anticoagulants.		The information on the side effects of the drugs, how many people receive the drugs do not receive any benefit and the percentage in which the disease occurs. The side effects and complications of using these drugs on my health, the frequency of the disease.		The least useful information when I had to rate the health outcome, because my preference will always be to be healthy.		I needed to know what is the risk I have of suffering from the disease during my pregnancy.		Yes		When comparing the percentage of presenting the disease in patients like me, which is 3%, with the side effects and the administration implications. My pregnancy quality of life is not affected and it is not benefited either because the probability that the results are presented to us is very low.		At first, the rating scale confuses me a bit because it is not easy to decide which consequence you want to have. However, the thermometer of sensations allowed me to understand which of these situations is the one that I prefer to avoid.		yes, they were useful to me.		I think that I am lacking, what other kinds of treatments can I have in case I refuse the use of heparin or anticoagulants.		Yes		Yes, I would trust this decision analysis.
22	W	1	N	Because the experience I had with heparin was unpleasant and I consider that a risk of 1.1% is a relatively low risk for all the adverse effects that come with injecting yourself every day, and without being 100% sure that it will not happen		The information that was most useful for decision making was the percentages with the diagrams to make it more representative and more understandable for me. In addition, I also took into account the adverse effects that injecting heparin can cause, and all the discomfort that injecting heparin entails, both physically (bruises / itching) and personally (increased visits and blood tests during pr…		I consider that all the information provided contributed to making my decision and was equally useful, since a decision is not based on an argument but on a set of reasons		I consider that the information provided is sufficient to be able to make a decision based on solid and firm arguments. Because it shows the positive and negative points of the LMWH administration, it does not make value judgments or take a position on yes or no, it simply partially reports all the information necessary for an informed decision-making process. "		Yes, after reading the exposed arguments it became clear to me which were the risk arguments and which were the benefit ones, thanks to the clear and detailed explanation including graphics to make it more pleasant and understandable.		The negative for me really outweighed the positive, since I had had a previous experience with heparin injections. Possibly if I had not had previous experience with this medication, my decision would have been more complicated. But as I had previous experience and the statistical data of the probability that I have of suffering a thrombus is not high enough in my opinion to have to suffer all th…		NA		NA		NA		NA		NA

## Sheet: Data analysis-QUALY
Table 5.S2. Qualitative Data Analysis
		Group	GROUP 1								GROUP 2								GROUP 3
		Decisional Conflict Score	1	2	3	4	17	18	22		5	6	7	8	9	19	20		10	11	12	13	14	15	16	21
Item Decisional Conflict Scale	Decisional Conflict Subscale	TAKE LMWH	Y	U	U	Y	N	N	N		N	Y	Y	Y	U	N	Y		N	N	N	N	Y	N	N	N
1. I’m aware of the choices I have	INFORMED	aware			In addition to knowing that it would cause bone wear (osteopenia) and that he has not explained to me what other strategies are there to avoid this disease.The information was not enough because it does not mention what other alternative medicine I could choose due to the problems I had with heparin before pregnancy		The odds of experiencing thromboembolic events with and without heparin													I have used the information provided in this document to assess the benefits and risks of each option.	The quality of the evidence and explanations about the risks and benefits		The information in numbers about the risk was the clearest, and the graph on the right, where it indicates in colors the risk and the benefits of the treatment
MEAN (SD)			1	3	3	1	0	0	1		3	1	0	0	0	1	0		1	1	0	0	1	1	1	2
2. I feel I know the benefits		know										The graphs with the data of how many patients with complications could be avoided.
MEAN (SD)			1	3	1	1	0	0	0		3	0	1	0	0	1	0		1	0	0	0	1	1	1	1
3. I feel I know the risks and side effects		know	The information most useful for making the decision are: the information regarding the long-term consequences, since there is no risk for me and the baby. The other problems and complications are less likely to happen in pregnancy (less than 1% in pregnant women). And information about the symptoms, risk, and long-term consequences of developing complications such as deep vein thrombosis, pulmona…	The risks and inconveniences and the long-term consequences of administering heparin: possibility of having more pain during childbirth, depending on other people for its administration, the memory of the past, more visits to the doctor.	The most useful information was having experienced the reactions caused in my skin and, above all, the very strong pain due to the placement of the heparin in order to avoid the formation of a new clot.	Mainly the one related to the most important aspects of presenting a thromboembolism, both the risks, inconveniences and long-term effects, coming from the current recommendations on this subject. The one related to the tables where the practical aspects are explained.	The implications of taking heparin during pregnancy	Level of evidence of the recommendation Number of cases presenting events with heparin vs without heparin The way in which the information on the frequency of events was outlined.	The information that was most useful for decision making was the percentages with the diagrams to make it more representative and more understandable for me. In addition, I also took into account the adverse effects that injecting heparin can cause, and all the discomfort that injecting heparin entails, both physically (bruises / itching) and personally (increased visits and blood tests during pr…		I have the impression that all the relevant information is aimed at highlighting the side effects of heparin use. I do not know what the benefits are, the risks are reduced in a few cases and there is not much evidence in this regard.		Information tables on LMWH side effects and information boxes depicting the number of patients prevented from PE or major obstetric haemorrhage with LMWH administration.	The tables where the symptoms, treatment, risks, recovery and long-term consequences are described.		The percentage of risk that is very similar between the treatment and the non-treatment, the complications that I previously presented with the heparin treatment and that one of the risks is that they cannot give me the epidural	The rates and incidences of complications		The graphs where the women with and without risk of presenting thrombosis with and without heparin treatment are represented since, having previous experience with the administration, they knew the cons of its administration.	All the information has been useful for me to make the decision, but I have been guided a lot by the adverse effects derived from taking LMWH, as well as those of suffering DVT, pulmonary embolism or obstetric hemorrhage and the probabilities according to my profile of low risk of experiencing any of these events both with and without LMWH intake.		The aspects of interest are clear and concise information, but after reading all the information on LMWH and the consequences on PE, DVT and obstetric hemorrhage, it seems to me that it is repeating the information too much. Aspects of interest could be presented without giving so much information at the beginning and giving the option of reading more about the subject if the patient who has to m…		Incidence of each health state		The information on the side effects of the drugs, how many people receive the drugs do not receive any benefit and the percentage in which the disease occurs. The side effects and complications of using these drugs on my own health, the frequency of the disease.
MEAN (SD)			1	2	1	0	0	0	1		3	1	1	0	1	1	1		1	1	0	0	1	1	1	0
4. I know how important the benefits are to me in this decision	VALUES	Important
MEAN (SD)			1	1	0	0	0	0	1		1	1	1	0	0	2	1		1	0	0	1	1	3	1	1
5. I know how important the risks and side effect are to me in this decision		Important																		Yes, the fact of having to give an order and consider which health state is most important to you or locate the different options according to a scale that goes between good health and death makes you reflect, know the options you have and be able to order them according to your “preferences”
MEAN (SD)			1	1	2	0	1	0	1		1	0	1	0	0	1	1		1	0	0	0	2	2	2	0
6. It’s clear to decide if the benefits are more important to me than the risks, or the risk are more important than the benefits.		Clear	I have understood the risk/benefit balance of taking low molecular weight heparin in pregnancy, although there are risks and inconveniences, there are also some benefits of taking the drug that are more important to me, other problems that are generally rare and also they can avoid.	The risks and benefits of administering heparin are well explained, it does not use technical language (if the question goes in this direction), so I consider that it is easy to understand for the population, and therefore useful.	Regarding the benefits of using heparin to prevent a new event; It is quite clear that it is beneficial due to the figures presented by the study and its respective analysis, therefore it reduces the risk of suffering from venous thromboembolism, pulmonary thromboembolism and hemorrhage during childbirth. In relation to the risks, it is not clear what alternative measures I could use in case of p…	Yes, all points are clear to me. Mainly assessing the previous experience of having presented a thrombus, that is, avoiding or preventing in the best possible way the risks of having to go through the same thing again.	According to the data presented. If the probability of presenting a thromboembolic event were considerably decreased, with a high certainty of the evidence, this would outweigh my personal preferences regarding heparin injection and side effects.	I evaluated the risks of presenting the events if I did not administer heparin vs. how uncomfortable it would have been for me to administer it and the side effects that this medication could have caused me.	Yes, after reading the exposed arguments it became clear to me which were the risk arguments and which were the benefit ones, thanks to the clear and detailed explanation including graphics to make it more pleasant and understandable.		In this case, the previous experience with the use of heparin and the low risk that the gynecologist [study case prescription] comments of having a VTE again while pregnant.	Mainly I have weighed the inconveniences of the use of the drug with the potential risks of deterioration of health such as pulmonary embolism, I believe that if I have any possibility of reducing the risk of a complication like that, it is worth much more than the inconveniences of using the LMWH.	I simply weighed what was more relevant for me, for my state of health: in my opinion, the appearance of small bruises at the puncture point is tolerable, or the need to follow more frequent controls, if that avoids a much more severe complication such as a PE or severe obstetric hemorrhage.	The priority is the health of my baby and to avoid any consequence due to my hypercoagulable state since I am predisposed to present a clot again. The consequences that arise, for example: allergic reaction is less than 1%, there is no certainty about the risk of osteoporosis or bleeding and the important thing is that there are no long-term effects of consumption. Although an epidural could not …	With the information presented in the tables on what each health state means and what it entails and comparing it with the figures where the risk is presented in each situation (with or without low molecular weight heparin)	I have based the reasoning for choosing on probabilities, since there is not much difference between suffering an event with or without treatment. Regarding my personal preferences, the fact that there is a possibility of not being able to get an epidural takes on a lot of weight.			Because since the risk of presenting another episode is low, my previous experience with heparin and observing the little difference in prevention between administering or not heparin as well as according to the results, the model is neither in favor nor against taking heparin, therefore it is not worthwhile for me to do so.	My preference is not to take low molecular weight heparin because I believe that despite the fact that the administration of LMWH implies a decrease in the chances of suffering any of the adverse events mentioned (hemorrhage, pulmonary embolism or DVT), the difference in risk between taking and not taking heparin is not that important and does not guarantee me that I will not suffer any of these …	The quality of the evidence and explanations about the risks and benefits	My previous experience with heparin and the images that show the percentage of people affected with the number of events avoided, it seems that heparin is not effective enough, or at least it suggests to me that it is "not worth" so much pain and suffering for the results it gives	I tried to think from the event that occurred in the future. That is, what would you have preferred to do at the beginning of the pregnancy regarding the treatment if the final result had been the worst? From that perspective I began to analyze the benefits in relation to the risks.	I made a table of the incidences of each group: highlighting each scenario of if they do not take, they do not take and if they do take the incidence of bleeding.	My previous experience, consultation with clinician and the recommendation provided by the exercise	When comparing the percentage of presenting the disease in patients like me, which is 3%, with the side effects and the administration implications. My pregnancy is not affected and it is not benefited either because the probability that the results are presented to us in the model.
MEAN (SD)			1	1	2	0	1	0	1		1	1	1	0	0	1	1		1	0	0	1	1	2	2	0
7. I have the right amount of support from other in making this choice	SUPPORT	Agent
8. I don’t feel pressure from other in making this decision		Agent
9. I have enough information about the choices		Amount	The information was sufficient and clearly described in detail, providing the advantages and disadvantages of using low molecular weight heparin in pregnancy. Therefore, it was enough for me to make the appropriate decision.	For me it was not quite appropriate in terms of quantity, although I consider that there is no superfluous information. I would personally need to do my own research on the evidence for the treatment and for each health state. I do not know the source(s) of all the information provided in the exercise.	The information was not enough because it does not mention what other alternative medicine I could choose due to the problems I had with heparin before pregnancy. In addition, it does not indicate suggestions to reduce the possible adverse effects of Heparin.	The information was sufficient, however, for people in general, the information on images related to percentages can be somewhat confusing, since, on the one hand, it shows the low probability of presenting each health state, but at the same time, this information is of low quality, so these values do not necessarily correspond or there may be a misinterpretation of them.	Yes,the information was adequate. The risks and statistics of the events were very clear to me.	Yes. The information provided was quite complete which facilitated the decision making.	I consider that the information provided is sufficient to be able to make a decision based on solid and firm arguments. Because it shows the positive and negative points of the LMWH administration, it does not make value judgments or take a position on yes or no, it simply partially reports all the information necessary for an informed decision-making process.		From my point of view, perhaps there was a lot of information and it was unclear... For a person with basic knowledge of medicine, it seems that the health states evaluated are not quite the ones that one would consider in this context. It has been difficult for me to understand when a pulmonary embolism was associated with this situation. I think that, as a young, recently pregnant woman with a …	It seemed to me that it was too much information, however there was no room for doubts and that seems appropriate to me.	Yes. Because it focuses on the most important aspects, it provides only relevant information in a clear and concise manner.	Yes, because they adequately present the consequences of presenting the different pathologies, the risks of consuming LMWH and, in a very representative way, the scenarios of drug use.	It was a good amount of information, but it doesn't explain why, if low molecular weight heparin is an anticoagulant, it decreases the risk of major obstetric hemorrhage.	I think the information was appropriate. The information is concrete, it is described in understandable terms and it is not a large quantity, which facilitates decision-making. Sometimes a lot of information is misinformation. In the event that the patient considers that the information is not sufficient to make a decision, she must express it, and for this it is essential to foster a comfortable…	No. I think that during pregnancy one of the main concerns is in the state of the fetus or embryo and the effects that taking this medication can have.		I believe that the information is correct, but in this case, as in others, I would have liked the consequences of each of the pathologies that I can present to be specified in more detail.	In my case, I think I had a fairly clear decision from the beginning, after having read all the information provided, especially since the fact of administering heparin, from my point of view, reduces very little the probability of suffering the events described and in Instead, it poses many possible adverse effects. This decision has been supported by the results of the decision analysis, but if…	Yes, because a lot of information is provided on the subject and the risk was very low	In my opinion, the amount of information provided was enough to make a decision based on data and not on feelings or prejudices.	It was a lot of information, for a person who is not in the health field or who has a "low IQ" I think they cannot process so much data. From my point of view, so much information can cause even more confusion.	No, because they do not put the incidences by low risk and high risk group	Yes, since with the model information and a series of queries I was able to select an option.	I needed to know what is the risk I have of suffering from the disease during my pregnancy.
MEAN (SD)			2	1	3	1	0	0	1		3	0	1	0	3	1	0		1	0	0	0	1	1	1	1
10. It’s clear what choice is best for me.	UNCERTAIN	Clear	Because first of all, I had a history of venous thromboembolism despite the difficulties and complication of medication administration that I had. Second, to decrease the risk of developing any complication, even if there was not a very large difference in risk between the use of the drug and the non-use. And thirdly, the administration will be a little easier this time due to previous experience.	I have considered the benefits of LMW Heparin administration in relation to having a Deep Vein Thrombosis, Pulmonary Embolism and/or Major Obstetric Hemorrhage, but doubts regarding the short-term risks to the baby.	In making my decision, despite the benefits offered by heparin in relation to DVT, PE and hemorrhage in childbirth, the adverse factors have had a great influence, that is to say, reactions that previously caused my skin such as: itching, itchy rash, bruises and being very painful, to which I no longer agree to go through the same thing again.	The main factors that I have considered for this decision are having previously developed an event of venous thromboembolism, which increases the risk in the future, as well as the concern that the current state of pregnancy is also considered a risk factor.	My preference is based on the balance between the risk of experiencing thromboembolic effects versus the considerations of taking heparin. According to the information that I have been given, due to the low decrease in thromboembolic events that are achieved with the use of heparin, and the low certainty of this same evidence, versus the effects that taking heparin can have on me, I am inclined w…	The recommendation of heparin administration to prevent the 3 types of events (DVT, PE and obstetric hemorrhage) has a very low - low level of evidence. In addition, the difference between the number of cases presenting events with heparin vs without heparin is very small.	Because the experience I had with heparin was unpleasant and I consider that a risk of 1.1% is a relatively low risk for all the adverse effects that come with injecting yourself every day, and without being 100% sure that it will not happen		The side effects when I had the venous thromboembolism in my leg were disabling. As the gynecologist has told me, right now I have a low risk of having another VTE. In addition, seeing the lack of certainty that exists in the recommendations, I cannot be assured that the use of heparin will reduce my risk of suffering another VTE by 100%. I am not clear about the available alternatives to the use…	Mainly I would like to avoid the major risks that can be avoided with the use of Heparin	The advantages of using LMWH (prevention of the risk of DVT, PE and severe obstetric hemorrhage) clearly outweigh the drawbacks, such as bruising at the puncture site and the increased frequency of obstetric and analytical controls, or the impossibility of anesthesia epidurals; since complications such as PE and severe obstetric hemorrhage are important and can threaten the life of the pregnant w…	The factors that have influenced is the correct and extensive explanation about the scenario of each pathology that could occur (whether I take HMPM or not).	I consider that I have a low baseline risk of developing a clot and taking low molecular weight heparin does not present a significant reduction in risk compared to the inconveniences. I am unsure about the risk of bleeding, which I consider the most important factor, since it does decrease, but the certainty is low.	The effect of taking low-molecular-weight heparin does not appear to greatly reduce the chance of DVT, pulmonary thromboembolism, or obstetric hemorrhage. On the other hand, I consider that the complications of taking it may be greater.	I considered the information on pathologies, rates and percentages		Well, because there is not much difference between presenting or not in my case compared to the administration or not of heparin, and already in the administration of heparin before, my experience was negative.	My personal preference was not to take LMWH, but if I had seen a clear benefit I would have taken it. Two years ago I had a venous thromboembolism, I had to spend 3 months taking heparin and as a result of the adverse effects that it caused me, I had to finish the treatment for the following 10 months with warfarin. For all these reasons, my initial preference was not to take heparin, but it woul…	The low quality of the evidence that accompanies the administration of the medication and the prevention in number of cases does not make its efficacy very clear. 1. DVT 9 cases prevented (if administered) vs 11 cases if not administered, with a very low quality of evidence. 2. Major obstetric haemorrhage 30 cases prevented (if administered) vs 25 cases if not administered, with low quality of ev…	The discomfort of pricking myself every day is the stinging of the heparin when it is introduced, the bruises and the rash at the puncture point.	I would choose to take heparin because it lowers the risk of both developing a thromboembolic and bleeding event during pregnancy. Although this decreased risk is small compared to the risk of not taking heparin, it does not greatly affect quality of life.	Because although I presented a VTE three months ago, due to the use of contraceptives, I do not have other associated factors to present a thrombosis again. And for me it is more important not to have a risk of obstetric hemorrhage.	In this case, since it is used as a preventive medicine, not a curative one (remember, it does not currently have a thrombosis), I would not take it. If it is true that it is recommended for treatment but WITHOUT SUFFICIENT scientific evidence. In addition to the fact that the patient does not have a previous history and the thrombus that she developed 2 years ago was secondary due to taking cont…	The possibility of having a VTE is very low, the previous experience has caused many side effects and has been very painful. Therefore, I have also been recommended main actions to prevent it during my pregnancy and I think that my preference would be not to take anticoagulants.
MEAN (SD)			1	2	3	1	0	0	1		3	0	1	0	3	2	1		1	3	0	0	3	1	1	1
11.I am sure with my decision		Certain		All the information given in this exercise, taken together, was helpful to me in making the (unsure) decision.
MEAN (SD)			1	4	3	1	0	0	1		2	0	1	1	3	2	1		1	2	0	1	2	1	0	1
12. This decision is easy for me to make		Difficult																	Adding that finally, with the personalized decision analysis, the fact that the recommendation is not in favor or against, has made it easier for me to confirm my decision.	Also the information revealed by the personalized decision analysis, since in my case the model does not recommend either for or against taking heparin and that is why I stand by my initial decision not to take it, but if the results had been others (for example, if the black arrow “heparin” had been located in the “green region”), my decision would probably have been affected or modified.
MEAN (SD)			3	3	3	3	1	0	1		3	1	1	1	3	2	1		2	3	0	1	2	1	2	2
13. I feel I have made an informed choice.	EFFECTIVE /process	Know/ Adequate	In general, all treatments have risks and benefits and the most important thing is to balance between the two. In this condition taking into account the following: 1- history of venous thromboembolism, 2- I consider as a low risk patient, 3- the use of low molecular weight heparin does not have any significant long-term complications for me and the baby, 4- the risks and inconveniences are contro…	With the information provided, I have considered that I am not sure about assuming the risks of presenting another clot. Apart from the inconveniences during childbirth, such as the possibility of not being able to use the epidural. So I lack information to make the decision to administer heparin.	To know the number of people who can present DVT, pulmonary embolism and bleeding at the time of delivery, since the difference between taking and not taking in terms of percentage is not a very large number in relation to the adverse effects that you can present	The tables where the percentages are presented- it is true, they graphically show the results- these have a low level of quality of evidence, since they probably come from observational studies, so the results may not be certain	All the information was useful to me. Perhaps the issue of having more medical visits during pregnancy is something that does not influence me personally in my decision-making.	All the information was important. Description of the clinical picture, characteristic aspects of the medication, consequences of presenting each event, frequency of presentation of the events.	I consider that all the information provided contributed to making my decision and was equally useful, since a decision is not based on an argument but on a set of reasons		The graphs that explain how much risk is reduced by taking into account women with a similar profile to mine have not been of much use to me. In all situations, the quality of the evidence for the recommendations is low or very low.	Yes, the information comes in a language which I could understand without having more technical knowledge.	The box with informative windows about the advantages and disadvantages of LMWH. In my opinion, it does not add new information, it only repeats what had already been given, but with a different format.	I have considered all the information useful for my decision making.	The final part of “practical aspects” was not useful information to me	All the information has seemed useful to carry out my decision-making.	All the information was useful		The least useful information was the first section [health states explantion], where factors to consider in case of DVT, PE and obstetric hemorrhage is explained.	All the information I have read I have used and valued to make my decision. I believe that both exercise are very useful for the patient herself to reflect on her health states and the possible complications derived from the decision to take or not a treatment, as well as to grant a symbolic order of importance to the possible adverse events. This may mean that the patient is an active part of th…	The quality of the evidence and explanations about the risks and benefits	The aspects of interest are clear and concise information, but after reading all the information on LMWH and the consequences on PE, DVT and obstetric hemorrhage, it seems to me that it is repeating the information too much. Aspects of interest could be presented without giving so much information at the beginning and giving the option of reading more about the subject if the patient who has to m…	The least useful information was the colored figure chart on the risk	The least useful information was preference assessment exercises	The least useful information was searching for more information in medical books	The least useful information when I had to rate the health outcome, because my preference will always be to be healthy.
MEAN (SD)			2	2	2	1	0	0	1		3	0	1	0	2	1	0		1	1	0	0	1	1	1	1
14. My decision shows what is most important for me		Appropriate	The information that was less useful in decision-making is the information on statistics, since there is no great difference between the use or not of the treatment (2 less in deep vein thrombosis and pulmonary embolism and 5 less in obstetric hemorrhage )	One of the main reasons is that the information provided says that there is no long-term risk for the baby or for me, but I am very concerned about whether or not there is a short-term risk.	About presenting a DVT or PTE, I made the comparison between drinking and not drinking with the risk of presenting each of the diseases, generating a result: IF they take Heparin and present the diseases = 9 people, which is equivalent to 0.9% They do NOT take Heparin and have the diseases = 11 people, which is equivalent to 11% In other words, the difference between 11 and 9 would be equal to 2,…	On the other hand, positively assess the absence of long-term side effects and understand that prevention is an effective method in this process.	According to the data presented. If the probability of presenting a thromboembolic event were considerably decreased, with a high certainty of the evidence, this would outweigh my personal preferences regarding heparin injection and side effects.	Since there were few events of difference between administering it and not administering it and causing more inconvenience for me than benefits, I decided not to apply it.	The negative for me really outweighed the positive, since I had had a previous experience with heparin injections. Possibly if I had not had previous experience with this medication, my decision would have been more complicated. But as I had previous experience and the statistical data of the probability that I have of suffering a thrombus is not high enough in my opinion to have to suffer all th…		In my case, I would avoid any discomfort in my pregnancy and any possible risk to the baby. Having had a previous negative experience with the use of injected heparin affects a lot my decision a lot. Furthermore, the risk of recurrence is low and heparin does not reduce this risk in all cases.	Mainly I have weighed the inconveniences of the use of the drug with the potential risks of deterioration of health such as pulmonary embolism, I believe that if I have any possibility of reducing the risk of a complication like that, it is worth much more than the inconveniences of using the LMWH.	I simply weighed what was more relevant for me, for my state of health: in my opinion, the appearance of small bruises at the puncture point is tolerable, or the need to follow more frequent controls, if that avoids a much more severe complication such as a PE or severe obstetric hemorrhage.			I have based the reasoning for choosing on probabilities, since there is not much difference between suffering an event with or without treatment. Regarding my personal preferences, the fact that there is a possibility of not being able to get an epidural takes on a lot of weight.	Actually, my assessment is also influenced by the severity of the associated pathology in correlation to my age.			For all these reasons, my initial preference was not to take heparin, but it would be necessary to investigate the benefits and risks in this pregnancy situation, due to my low risk profile of presenting a VTE again.	I started from the basis that the risk of presenting the event was very low and it was not within my preferences to have to administer LMWH every day.	For me, my day-to-day quality of life during pregnancy is more valuable and being able to have a greater chance of a normal delivery, not induced and with the option of analgesia than the very low probability of having a clot or hemorrhage (the highest 3% and in obstetric hemorrhage, the least “important” for me). I would even ask if there is any inconvenience in increasing the intake of foods hi…	I tried to think from the event that occurred in the future. That is, what would you have preferred to do at the beginning of the pregnancy regarding the treatment if the final result had been the worst? From that perspective I began to analyze the benefits in relation to the risks.	I made a table of the incidences of each group: highlighting each scenario of if they do not take	I Opt for a conservative stance where I choose treatment only if it is extremely necessary, taking into account possible adverse effects.	My pregnancy quality of life is not affected and it is not benefited either because the probability that the results are presented to us is very low.
MEAN (SD)			1	1	1	1	0	0	1		1	0	1	0	1	1	1		1	1	0	0	1	1	1	1
15. I expect to stick with my decision		Continue
MEAN (SD)
16. I am satisfied with my decision		Satisfied
